# Supplementary material for: Re-Analyzing Differentiated High-Grade Thyroid Carcinoma and Elevated Ki-67 Proliferation: A Single-Center Retrospective Study
Source: J Clin Med. 2026 May 28;15(11):4173. doi: 10.3390/jcm15114173 (PMC13258479; doi:10.3390/jcm15114173)
Supplement: Supplementary file 1 [file jcm-15-04173-s001.zip]

Archive with 1 entries (1 files):
- jcm-4304145-supplementary.pdf
